# Supplementary material for: CITF1 interacts with FIT and regulates copper–iron crosstalk in Arabidopsis
Source: Plant Cell. 2026 Apr 16;38(5):koag114. doi: 10.1093/plcell/koag114 (PMC13143221; doi:10.1093/plcell/koag114)
Supplement: koag114_Supplementary_Data [file koag114_supplementary_data.zip]

Archive with 2 entries (2 files):
- Supplemental Dataset 2.pdf
- Supplemental Information.pdf
